# Supplementary material for: Development of Artificial Neural Network-Based Prediction Model for Evaluation of Maxillary Arch Growth in Children with Complete Unilateral Cleft Lip and Palate
Source: Diagnostics (Basel). 2023 Sep 22;13(19):3025. doi: 10.3390/diagnostics13193025 (PMC10572375; doi:10.3390/diagnostics13193025)
Supplement: Supplementary file 1 [file diagnostics-13-03025-s001.zip]

Archive with 1 entries (1 files):
- diagnostics-2576586-Table S1.xlsx
