# Supplementary material for: Development of Artificial Neural Network-Based Prediction Model for Evaluation of Maxillary Arch Growth in Children with Complete Unilateral Cleft Lip and Palate
Source: Diagnostics (Basel). 2023 Sep 22;13(19):3025. doi: 10.3390/diagnostics13193025 (PMC10572375; doi:10.3390/diagnostics13193025)
Supplement: Supplementary file 1 [file diagnostics-13-03025-s001.zip › diagnostics-2576586-Table S1.xlsx]

## Sheet: Table S1.Objective 1 datasetNew
PatientID	Age	Gender	Clefttype	Category	Overjet	Overbite	U1toFH	U1toSN	U1toUOP	IMPA	L1toLOP	Inter incisal Angle	Cant Of Occlusal Plane	U1toNAmm	U1toNADeg	L1toNBmm	L1toNBDeg	Upper Incisal Display
1001	15	0	1	3	-2.08	-0.58	128.59	110.61	61.39	80.06	76.81	127.07	4.59	4.5	23.04	5.71	21.78	5.77
1002	14	1	1	3	-4.48	1.83	122.98	103.99	56.87	86.93	70.21	130.88	-1.83	3.99	20.77	5.4	20.41	3.26
1003	16	1	1	3	-5.97	7.47	121.55	111.61	63.52	106.42	48.52	125.02	-12.32	4.95	24.84	6.56	32.63	2.96
1004	15	1	1	3	-4.82	1.46	110.66	100.5	62.05	88.46	77.02	142.66	5.42	3.86	22.44	2.32	14.95	3.13
1005	15	0	1	3	-1.6	1.82	123.14	113.72	61.22	90.59	77.37	132.46	3.65	4.32	23.93	2.11	19.02	4.62
1006	15	0	1	3	-3.12	0.72	110.01	102.06	60.39	81.65	71.8	133.61	4.85	3.02	22.68	5.98	24.17	5.06
1007	16	1	1	3	-3.36	-0.31	118.26	115.01	54.3	87.12	76.67	130.38	7.74	4.51	20.64	4.75	21.1	3.47
1008	16	1	1	3	-2.65	1.29	113.6	101.09	58.48	88.61	71.24	132.2	3.46	4.68	22.76	7.59	24.41	3.58
1009	14	1	1	3	-4.9	0.92	116.37	108.93	56.52	86.94	76.95	135.47	4.08	3.76	20.67	5.19	20.94	3.14
1010	14	0	1	3	-5.37	0.35	121.71	110.34	59.54	85.23	80.92	131.2	5.37	3.51	21.57	4.32	17.99	4.75
1011	15	1	1	3	-5.73	1.46	119.65	103.8	60.79	88.98	80.7	134.88	4.77	4.44	20.97	5.15	19.6	5.53
1012	15	0	1	3	-4.51	2.47	112.4	111.15	69.72	98.15	75.24	139.31	5.78	3.54	23.68	9.9	33.54	4.03
1013	16	0	1	3	-4.97	-1.57	118.41	103.9	57.53	87.47	75.15	129.09	5.89	3.19	21.28	4.67	21.3	3.17
1014	15	0	1	3	-3.57	-0.08	114.97	107.62	58.68	89.31	73.58	132.09	4.45	2.67	21.53	6.65	25.38	2.64
1015	15	0	1	3	-5.41	2.98	128.87	105.13	66.9	81.33	75.72	128.39	4.28	3.22	22.05	2.86	20.8	1.46
1016	16	1	1	1	1.42	0.11	118.98	116.72	52.67	94.84	73.6	136.53	8.22	3.71	21.57	6.46	24.48	4.71
1017	15	1	1	3	3.17	0.26	111.6	106.57	62.96	86.57	76.08	139.66	5.16	4.08	22.34	3.97	20.7	3.25
1018	15	1	1	3	-5.52	0.39	124.59	117.45	58.1	75.77	84.01	132.97	6.85	3.28	21.04	3.26	17.77	4.85
1019	14	0	1	3	-3.78	2.91	120.09	112.64	62.45	95.17	83.56	132.15	4.35	3.01	20.15	4.56	20.2	4.14
1020	15	1	1	3	2.29	1.33	113.2	109.41	58.61	94.03	74.07	125.64	-2.46	4.53	22.24	2.89	18.8	5.78
1021	14	0	1	3	-3.22	1.41	119.27	111.78	62.22	96.42	76.16	131.28	5	4.07	21.69	8.72	31.43	4.55
1022	15	0	1	3	-4.85	2.65	109.41	110.53	60.82	85.75	75.85	132.02	6.87	3.79	20.65	4.36	21.67	1.51
1023	14	0	1	3	-3.18	-1.16	114.54	95.04	64.17	95.04	87.22	148.58	4.79	3.9	12.24	4.48	18.65	3.89
1024	14	1	1	3	-4.55	0.12	123.48	110.85	62.32	93.81	75.14	137.73	4.06	4.99	21.39	7.17	25.83	-0.2
1025	14	0	1	3	1.36	0.28	115.45	110.98	55.93	85.3	79.41	135.89	5.35	3.46	23.64	4.32	19.73	1.28
1026	11	1	1	3	-3.08	3.29	105.2	115.83	58.07	96.31	74.5	129.82	-0.66	4.38	21.85	3.98	21.79	1.42
1027	16	1	1	3	-3.28	-4.52	123.34	105.55	61.47	99.92	70.19	132.14	5.24	3.88	22.81	12.2	38.49	1.11
1028	11	0	1	2	6.15	-1.54	106.3	101.86	61.35	84.17	79.73	137.1	3.72	3.35	17	4.31	20.5	2.95
1029	14	1	1	3	-3.27	0.18	108.73	102.02	64.56	86.11	77.75	132.69	6.51	3.5	23.97	5.31	19.93	4.77
1030	15	0	1	3	-4.19	-3.61	107.58	108.27	56.73	94.89	82.39	130.1	4.22	4.36	20.59	5.72	21.47	4.9
1031	14	0	1	2	8.99	4.01	103.17	107.4	61.44	86.25	67.24	135.99	2.25	3	21.6	6.3	30.48	1.25
1032	14	1	1	1	2.17	0.71	122.38	115.39	59.32	96.82	71.59	132.24	4.66	3.19	22.74	11.74	36.01	2.5
1033	15	0	1	2	4.93	3.41	116.95	100.3	53.63	94.1	65.28	124.41	6.86	3.42	14.53	14.44	32.43	5.11
1034	15	1	1	2	5.78	0.83	112.91	102.64	61.68	92.93	61.58	125.3	4.52	4.03	21.14	4.65	25.05	2.42
1035	16	0	1	2	3.45	1.99	104.06	97.17	61.18	105.31	73.85	119.14	4.83	3.33	14.76	12.16	38.93	1.31
1036	15	0	1	2	3.59	4.41	98.78	91.68	64.11	87.24	63.27	138.04	5.18	3.38	7.94	8.65	27.6	2.32
1037	14	0	1	2	3.98	1.86	102.9	99.51	61.14	96.48	77.35	122.19	5.94	3.41	15.15	8.69	36.84	3.85
1038	14	1	1	1	1.04	0.72	100.76	94.88	63.8	83.78	72	137.13	4.79	4.01	8.46	6.7	29.46	1.3
1039	16	0	1	2	7.57	1.65	113.57	107.55	57.42	89.76	78.67	139.56	7.51	3.99	22.15	11.8	30.66	4.65
1040	15	0	1	2	4.14	3.17	104.74	98.39	67.15	88.58	71.19	145.48	4.82	1.48	12.36	4.05	18.27	3.76
1041	16	1	1	3	0.24	-0.59	126.28	103.32	57.95	87.87	71.7	118.45	6.36	4.22	21.48	6.8	25.6	5.28
1042	13	0	1	2	4.62	3.35	117.64	111.69	61.04	88.3	53.58	131.42	8.2	3.78	22.73	11.42	36.58	3.54
1043	14	1	1	3	-5.09	3.16	107.87	100.93	66.07	82.07	72.53	124.83	2.89	3.44	20.15	6.28	22.7	1.4
1044	16	0	1	3	-4.49	3.05	101.5	104.72	64.84	87.9	76.48	148.5	1.24	3.37	21.51	1.72	6.37	2.75
1045	15	0	1	1	1.68	0.16	108.12	103.4	54.36	85.04	77.99	112.64	-2.62	3.23	22.7	8.81	32.19	2.61
1046	14	0	1	3	-2.34	-0.18	109.65	100.18	69.16	88.77	71.36	130.1	11.4	3.33	20.1	7.43	24.62	1.08
1047	15	1	1	3	-4.78	1.94	99.03	101.46	55.62	87.01	80.34	129.69	6.14	3.56	22.1	5.12	21.26	4.67
1048	15	0	1	3	-5.52	1.97	116.69	108.61	53.8	85.94	65.23	132.89	7.54	4.74	22.82	10.3	31.19	3.81
1049	12	0	1	3	-5.14	1.62	101.97	101.19	57.01	83.17	69.37	130.16	-0.95	3.22	21.94	4.43	24.98	1.43
1050	11	0	1	3	2.73	1.77	120.87	103.73	63.38	87.1	74.08	131.47	3.78	3.45	20.56	3.06	18.61	1.5
1051	15	1	0	2	0.77	-0.19	107.77	104.94	62.92	87.23	88.6	151	9.57	2.66	17.94	1.88	11.06	3.12
1052	14	1	0	3	-2.29	-0.18	113.88	106.56	62.15	80.57	79.32	141.06	4.18	3.69	23.47	5.22	15.3	3.56
1053	13	1	0	1	0.99	3.46	117.47	101.3	58.68	86.06	77.23	132.57	10.58	4.8	29.81	4.69	19.21	2.73
1054	14	0	0	2	-3.92	0.86	118.73	101.85	55.67	86.97	73.38	130.77	4.71	5.34	24.88	7.46	24.29	1.2
1055	15	1	0	2	2.5	0.6	104.59	106.9	63.86	86.21	70.7	115.93	0.92	8.9	42.19	4.51	23.34	2.95
1056	14	1	0	3	-3.84	1.5	105.89	104.6	65.59	93.12	74.55	133.18	6.89	3.31	22.38	6.06	25.33	3.02
1057	12	1	0	3	2.18	-1.92	101.96	116.92	56.91	85.42	77.19	129.86	3.15	5.1	29.86	3.47	21.2	5.87
1058	14	0	0	3	-3.6	-4.25	114.73	106.08	69.74	65.28	100.49	148.6	12.23	6.35	23.53	3.56	12.28	4.67
1059	15	1	0	3	-4.85	2.65	109.73	110.53	60.82	85.75	75.85	132.02	6.55	5.79	30.65	4.36	21.67	1.58
1060	15	0	0	3	-4.82	0.68	101.35	105.6	52.69	84.48	79.9	133.84	5.32	6.22	30.13	3.85	18.81	4.24
1061	15	0	0	3	-3.82	3.01	104.73	104.9	63.27	96.03	67.01	126.11	8.95	5.77	30.53	7.8	25.59	4.05
1062	16	1	0	3	-6.75	1.61	117.16	104.57	52.78	86.74	75.24	131.32	8.21	3.82	28.76	5.74	23.57	3.87
1063	14	0	0	3	-4.83	-2.11	118.24	112.38	58	86.15	78.4	132.39	5.79	5.96	29.46	4.53	20.29	4.8
1064	14	1	0	3	3.58	0.02	112.11	104.94	66.86	81.82	76.91	143.81	1.01	3.16	22.22	3.42	13.34	1.33
1065	16	1	0	3	3.3	1.52	102.16	101.81	62.21	78.39	85.67	141.23	4.06	5.71	36.23	1.11	5.16	4.91
1066	15	1	0	1	2.75	0.59	102.37	106.36	65.74	93.88	52.23	129.22	-18.7	2.68	20.92	4.92	25.64	-0.07
1067	13	0	0	3	1.15	-2.04	97.4	101.36	55.27	89.3	75.48	126.6	-2.23	8.76	34.41	4.85	20.68	1.2
1068	15	1	0	2	-4.4	-0.86	118.15	101.25	52.71	84.15	75.15	128.08	8.04	6.32	32.88	4.27	20.56	2.06
1069	14	0	0	1	1.61	0.21	107.4	99.83	54.86	92.52	68.45	126.72	14.54	3.58	18	10.25	30.77	3
1070	16	1	0	3	-2.37	0.35	122.33	107.34	59.54	85.23	80.92	131.2	7.76	7.51	33.57	4.32	17.99	4.33
1071	14	1	0	2	3.96	3.55	130.34	101.3	58.89	102.14	65.61	100.33	8.23	10.67	35.3	11.4	38.52	3.64
1072	15	0	0	3	2.18	1.99	115.72	100.67	63.42	93.16	69.45	130.51	5.65	4.97	25.4	5.23	22.5	0.08
1073	14	1	0	2	6.35	4.1	102.7	106.44	52.36	95.19	70.46	120.79	8.91	4.53	23.69	9.14	28.55	3.63
1074	15	1	0	2	2.64	2.27	106.35	93.96	54.13	93.86	68.28	132.59	12.06	3.44	16.96	7.35	26.52	5.88
1075	13	1	0	2	6.35	1.17	108.43	100.17	53.16	103.73	54.84	120.01	7.5	3.88	5.66	13.25	38.75	5.52
1076	14	0	0	2	4.34	2.79	111.38	101.73	59	95.89	64.25	128.99	6.97	2.01	16.65	6.12	28.96	5.29
1077	14	1	0	2	3.21	2.36	109.7	104.93	54.07	98.11	60.27	129.23	3.93	1.91	16.76	7.47	28.27	1.82
1078	14	1	0	2	5.84	3.58	110.69	103.55	54.64	99.43	64.23	115.64	11.61	4.36	23.4	11.43	32.93	3.27
1079	16	1	0	2	2.62	-7.93	124.15	106.26	51.74	113.4	65.84	91.48	4.79	7.91	32.84	12.39	50.13	-2.15
1080	14	1	0	1	7.76	5.18	123.46	107.09	51.55	106.54	63.9	115.08	3.77	6.61	29.66	6.24	29.96	3.96
1081	10	1	0	2	4.79	5.21	103.78	90.95	52.86	101.86	65	141.87	5.93	2.95	2.78	4.02	27.43	3.62
1082	11	1	0	2	2.9	2.14	109.7	104.93	54.07	98.11	60.27	129.23	3.93	1.72	16.76	6.75	28.27	4.65
1083	13	1	0	1	4.19	2.7	111.38	101.73	59	95.89	64.25	128.99	6.97	1.95	16.65	5.91	28.96	5.11
1084	14	0	0	2	2.35	-0.58	108.41	99.7	51.25	97.75	62.6	118.26	14.98	2.7	20.08	7.84	32.75	3.85
1085	14	1	0	3	4.35	1.35	103.8	102.17	50.07	86.59	73.97	126.95	8.66	7.16	32.22	4.11	20.09	5.79
1086	9	0	0	1	3.58	3.09	111.78	105.79	58.54	85.42	73.26	140.13	5.86	2.66	19	3.04	18.19	5.48
1087	13	1	0	1	3.72	1.97	118.66	103.68	54.77	102.29	60.48	119.19	4.72	4.52	23.95	7.52	32.3	3.08
1088	9	1	0	1	7.11	2.19	106.69	106.33	51.23	105.22	56.74	102.8	4.01	9.4	41.13	6.01	33.25	3.7
1089	9	1	0	2	2.82	0.42	113.3	103.97	50.85	97.63	61.71	123.61	5.36	4.36	20.48	7.32	31.71	2.47
1090	10	1	0	1	2.61	1.51	109.53	97.97	59.83	101.58	59.48	122.92	4.93	4.04	20.04	6.49	33.51	4
1091	9	0	0	2	6.43	-1.39	115.99	106.85	50.12	101.98	58.48	111.88	5.1	1.34	20.87	9.07	37.11	3.7
1092	10	1	0	2	2.74	4.09	107.01	98.41	53.75	102.45	63.57	136.58	4.94	0.55	10.47	5.54	26.65	4.49
1093	8	1	0	2	4.17	1.98	114.44	108.59	53.91	99.44	56.09	114.49	5.6	6.25	27.11	8.39	34.13	5.81
1094	9	1	0	2	3.36	1.57	111.2	99.51	51.14	106.48	67.35	122.19	5.94	2.89	15.15	7.35	36.84	3.26
1095	9	1	0	2	2.44	1.01	104.75	101.57	58.78	97.02	64.96	126.52	5.16	0.7	15.19	6.23	32.63	3.5
1096	13	0	0	2	2.89	1.19	104.75	101.57	55.78	97.02	64.96	126.52	15.16	0.83	15.19	7.36	32.63	4.6
1097	9	1	0	2	3.9	1.3	108.11	98.53	59.69	100.06	56.79	119.37	5.87	1.46	9.04	11.25	39.28	4.71
1098	11	0	0	2	1.63	1.04	101.43	100.17	53.16	103.73	64.84	120.01	5.5	3.44	5.66	11.76	38.75	2.28
1099	12	1	0	1	2.3	1.98	106.35	93.96	50.13	93.86	68.28	132.59	4.06	3	16.96	6.41	26.52	5.14
2000	13	1	0	2	2.62	-7.93	104.7	106.26	51.74	113.4	65.84	91.48	11.79	7.91	32.84	12.39	50.13	-2.15
